# Supplementary material for: Facile Preparation of MCM-41/Ag2O Nanomaterials with High Iodide-Removal Efficiency
Source: Nanomaterials (Basel). 2022 Oct 20;12(20):3678. doi: 10.3390/nano12203678 (PMC9610164; doi:10.3390/nano12203678)
Supplement: Supplementary file 1 [file nanomaterials-12-03678-s001.zip]

Archive with 1 entries (1 files):
- nanomaterials-1966804-supplementary.pdf
